# Supplementary material for: Sediment Contaminants and Infauna Associated with Recreational Boating Structures in a Multi-Use Marine Park
Source: PLoS One. 2015 Jun 18;10(6):e0130537. doi: 10.1371/journal.pone.0130537 (PMC4472803; doi:10.1371/journal.pone.0130537)
Supplement: S1 Table — Sites include boating structures (B1—boat ramp 1, M—marina, J—jetty, B2—boat ramp 2) reference sites (R1-R9). All boating structures and reference sites R7-R9 were located within the designated special purpose zone. Reference sites R1-R6 were located within the habitat protection zone of Batemans Marine Park. (XLSX) [file pone.0130537.s002.xlsx]

## Sheet: S1 Table
Location	Site	Code	Cu	Cu (<63um)	Pb	Pb (<63um)	Zn	Zn (<63um)	Naphthalene	Acenaphthylene	Acenaphthene	Fluorene	Phenanthrene	Anthracene	Fluoranthene	Pyrene	Benz(a)anthracene	Chrysene	Benzo(b)&(k)fluoranthene	Benzo(a)pyrene	Indeno(1,2,3-cd)pyrene	Dibenzo(a,h)anthracene	Benzo(g,h,i)perylene	TOC	Temperature	Salinity	% fines (<63um)
Boating structure	BR 1	BAT19B1	30.5762	5.59545	11.7404	2.14849	63.4438	11.6102																	14.01	33.45	5.46448
Boating structure	BR 1	BAT19B2	35.9839	6.96969	12.5571	2.43217	51.3386	9.94373																	14.01	33.45	5.16291
Boating structure	BR 1	BAT20B1	89.276	4.95858	19.4349	1.07946	107.055	5.94605																	14.01	33.45	18.0043
Boating structure	BR 1	BAT20B2	82.7845	10.044	17.1555	2.08142	81.3596	9.87108																	14.01	33.45	8.24222
Boating structure	M	BAT21B1	4.45095	1.1265	10.9247	2.76494	65.6628	16.6187																	14.11	34.34	3.95115
Boating structure	M	BAT21B3	9.08997	1.75276	11.6721	2.25066	96.3155	18.5719																	14.11	34.34	5.18609
Boating structure	M	BAT22B2	15.3066	1.94343	21.6325	2.74659	116.647	14.8102	0.011	0.013	0.069	0.088	0.3	0.075	0.63	0.47	0.21	0.27	0.25	0.091	0.056	0.017	0.039	4340	14.11	34.34	7.87611
Boating structure	M	BAT22B4	12.3322	0.764919	17.9361	1.1125	88.4452	5.48591																	14.11	34.34	16.1222
Boating structure	M	BAT1B3	56.4757	9.09019	16.6575	2.68115	125.844	20.2555																	14.11	34.34	6.21282
Boating structure	M	BAT1B4	49.2739	7.931	14.8422	2.38897	82.0944	13.2137																	14.11	34.34	6.21282
Boating structure	M	BAT2B2	33.5	11.7316	13.8917	4.86481	55.4801	19.4289																	14.08	34.13	2.85554
Boating structure	M	BAT2B3	38.4163	13.4532	34.841	12.2012	61.3802	21.4951																	14.08	34.13	2.85554
Boating structure	M	BAT3B1	42.3809	186.355	13.802	60.6893	73.5012	323.195																	14.11	34.34	0.22742
Boating structure	M	BAT3B4	1.53443	6.74713	4.69499	20.6445	21.3895	94.0526																	14.11	34.34	0.22742
Boating structure	M	BAT4B3	73.2639	8.25576	21.855	2.46274	96.7898	10.9068																	14.05	33.92	8.87428
Boating structure	M	BAT4B4	88.4342	9.96523	24.9095	2.80694	114.458	12.8977																	14.05	33.92	8.87428
Boating structure	M	BAT5B1	160.887	17.5431	36.8371	4.0167	144.616	15.7689																	14.01	33.45	9.17098
Boating structure	M	BAT5B3	131.319	14.319	23.7549	2.59022	112.644	12.2827																	14.01	33.45	9.17098
Boating structure	M	BAT6B1	122.435	22.3721	27.0871	4.94956	129.55	23.6723																	14.01	33.45	5.47264
Boating structure	M	BAT6B4	168.686	30.8236	20.172	3.68598	113.132	20.6723																	14.01	33.45	5.47264
Boating structure	J	BAT23B1	5.53385	1.32091	12.3012	2.93624	50.649	12.0897																	14.02	35.08	4.18944
Boating structure	J	BAT23B3	5.86631	1.70231	12.6602	3.6738	44.6126	12.9459																	14.02	35.08	3.44608
Boating structure	J	BAT24B1	4.52922	0.896089	8.87969	1.75681	39.6574	7.84607	<0.01	<0.01	<0.01	0.01	0.064	0.02	0.2	0.17	0.097	0.086	0.13	0.067	0.046	0.016	0.035	7390	14.02	35.08	5.05443
Boating structure	J	BAT24B4	5.77992	1.21664	10.4193	2.19319	53.8938	11.3443																	14.02	35.08	4.75073
Boating structure	BR 2	BAT25B2	5.48488	3.35076	18.1888	11.1117	54.8626	33.5161																	14.02	34.56	1.6369
Boating structure	BR 2	BAT25B3	8.66255	0.918756	16.6462	1.7655	67.097	7.11635																	14.02	34.56	9.42857
Boating structure	BR 2	BAT26B1	7.77549	2.05537	12.7301	3.36507	61.6861	16.3061	<0.01	<0.01	<0.01	<0.01	0.033	0.013	0.18	0.17	0.1	0.08	0.13	0.079	0.053	0.016	0.039	5500	14.02	34.56	3.78301
Boating structure	BR 2	BAT26B2	6.06012	1.70715	12.3654	3.48336	62.1506	17.508																	14.02	34.56	3.54985
Reference	R1	BAT27B3	1.00304	10.0304	6.56288	65.6288	28.4976	284.976																	14.01	34.34	0.1
Reference	R1	BAT27B4	2.77562	27.7562	9.33792	93.3792	40.9618	409.618																	14.01	34.34	0.1
Reference	R2	BAT28B1	4.18778	1.20102	12.0999	3.47017	41.5236	11.9086	<0.01	<0.01	<0.01	<0.01	<0.01	<0.01	<0.01	<0.01	<0.01	<0.01	<0.02	<0.01	<0.01	<0.01	<0.01	840	13.98	34.19	3.48684
Reference	R2	BAT28B3	2.38511	23.8511	10.0886	100.886	32.675	326.75																	13.98	34.19	0.1
Reference	R3	BAT29B3	1.38653	2.8447	6.31144	12.949	29.3064	60.1269																	14	32.5	0.487409
Reference	R3	BAT29B4	0.224748	0.211905	7.15091	6.74229	32.0734	30.2407																	14	32.5	1.06061
Reference	R4	BAT30B2	1.66681	1.82894	6.14076	6.73809	36.2631	39.7905																	14.01	30.22	0.91135
Reference	R4	BAT30B3	2.03099	6.86474	7.9046	26.7175	32.3186	109.237																	14.01	30.22	0.295858
Reference	R5	BAT31B1	1.26918	1.37325	11.1854	12.1026	41.057	44.4237	<0.01	<0.01	<0.01	<0.01	<0.01	<0.01	0.013	0.012	<0.01	<0.01	<0.02	<0.01	<0.01	<0.01	<0.01	1390	13.87	29.32	0.924214
Reference	R5	BAT31B3	1.26642	4.9517	8.00564	31.3021	33.9188	132.623																	13.87	29.32	0.255754
Reference	R6	BAT32B1	0.2	0.364667	9.94615	18.1351	39.3283	71.7086																	14.01	28.54	0.548446
Reference	R6	BAT32B4	3.17016	0.974479	14.3816	4.42077	48.9561	15.0487																	14.01	28.54	3.25318
Reference	R8	BAT7B2	0.997307	10.7011	4.43912	47.6317	16.096	172.71																	13.56	35	0.0931966
Reference	R8	BAT7B3	1.41807	15.2159	4.33715	46.5377	18.8137	201.871																	13.56	35	0.0931966
Reference	R7	BAT12B3	0.515595	0.296628	3.50521	2.01659	13.9774	8.04137																	13.54	34.96	1.73819
Reference	R7	BAT12B4	0.968037	0.556924	4.31586	2.48297	12.2336	7.03815																	13.54	34.96	1.73819
Reference	R8	BAT13B1	1.04208	10.4208	4.41036	44.1036	20.1807	201.807																	13.66	35.11	0.1
Reference	R8	BAT13B3	46.7154	467.154	17.0033	170.033	69.3754	693.754																	13.66	35.11	0.1
Reference	R9	BAT18B1	1.08872	2.74901	4.32665	10.9248	17.1722	43.3597																	13.69	35.15	0.39604
Reference	R9	BAT18B2	1.02987	2.60042	5.03152	12.7046	20.701	52.2701																	13.69	35.15	0.39604
