# Supplementary material for: Sediment Contaminants and Infauna Associated with Recreational Boating Structures in a Multi-Use Marine Park
Source: PLoS One. 2015 Jun 18;10(6):e0130537. doi: 10.1371/journal.pone.0130537 (PMC4472803; doi:10.1371/journal.pone.0130537)
Supplement: S2 Table — Sites include boating structures (B1—boat ramp 1, M—marina, J—jetty, B2—boat ramp 2) reference sites (R1-R9). All boating structures and reference sites R7-R9 were located within the designated special purpose zone. Reference sites R1-R6 were located within the habitat protection zone of Batemans Marine Park. (XLSX) [file pone.0130537.s003.xlsx]

## Sheet: S2 Table
Location	Site	Code	Isolda pulchella	Amphipod	Anemone	Arabellidae	Bivalve	Barantola lepta	Capitella	Capitella capitata	Capitella sp.	Capitellidae	Heteromastus filiformis	Mediomastus	Mediomastus australiensis	Notomastus sp.	Juvenille	Cirratulidae	Copepod	Cossura sp.	Nematonereis sp.	Gastropod	Glycera sp.	Hesionidae	Lumbrineridae	Nematode	Nemertean	Nephtyidae sp.	Nereid sp.	Juvenille	Maldanidae	Magelonis sp.	Armandia intermedia	Lobochesis	Ophelia	Phylio felix	Naineris grubei australis	Aricidea sp.	Paraonis sp.	Pilargidae	Polynoidae	Euchone variablis	Fabricinae	Sigalion bandeensis	Prionospio sp.	Pseudopolydora	Tatura	Wambiri	Yuriel
Boating structure	B1	BAT19B1	0	0	0	0	0	0	1	0	1	0	0	0	0	0	0	0	20	1	0	1	1	0	0	4	3	0	0	0	0	0	0	0	0	0	0	0	0	0	0	0	0	0	0	0	1	0	1
Boating structure	B1	BAT19B2	0	0	0	0	0	1	0	2	1	0	0	0	1	0	0	0	10	3	0	0	0	0	0	2	0	0	0	0	0	0	0	0	0	0	0	0	0	0	0	0	0	1	0	0	0	1	0
Boating structure	B1	BAT20B1	0	0	0	0	0	0	0	1	20	0	0	0	0	0	0	0	15	7	0	0	0	0	0	100	3	0	0	0	0	1	0	1	0	0	0	3	0	0	0	1	0	0	1	3	0	0	1
Boating structure	B1	BAT20B2	0	0	0	1	2	3	0	2	4	0	0	0	1	0	0	0	12	0	0	4	0	0	0	42	6	0	1	0	0	0	0	0	0	0	0	8	0	0	0	0	0	0	1	0	2	0	0
Boating structure	M	BAT21B1	0	0	0	0	0	0	0	0	5	0	0	0	0	5	0	0	23	0	0	0	0	0	0	40	2	0	1	0	0	1	0	0	0	0	0	1	0	0	0	1	0	0	0	1	0	0	0
Boating structure	M	BAT21B3	1	0	0	0	1	0	0	0	4	0	0	0	0	0	0	0	9	0	0	2	1	0	0	65	2	0	0	0	0	0	3	0	0	0	0	1	0	0	1	1	0	0	1	0	0	1	0
Boating structure	M	BAT22B2	0	0	0	0	0	1	0	0	8	0	0	0	0	0	0	0	17	0	0	2	0	0	0	78	3	0	0	0	0	1	0	0	0	0	0	1	0	0	0	1	0	0	5	2	0	0	0
Boating structure	M	BAT22B4	0	0	0	0	0	0	0	0	0	0	0	0	0	0	0	0	6	0	1	0	0	0	0	19	0	0	0	0	0	0	0	0	0	0	0	1	0	0	0	2	0	0	0	0	0	0	0
Boating structure	M	BAT1B3	0	0	0	0	0	0	6	0	0	0	0	0	0	0	0	0	0	0	0	0	0	0	0	8	1	1	0	0	0	1	1	0	0	0	0	7	1	0	0	0	0	0	0	0	0	0	0
Boating structure	M	BAT1B4	0	0	0	0	0	0	5	0	2	0	0	0	0	0	0	0	0	7	0	0	0	0	0	18	0	0	0	0	0	1	0	0	0	0	0	0	0	0	0	0	0	0	0	1	0	0	0
Boating structure	M	BAT2B2	0	0	0	0	0	0	0	0	3	0	0	0	0	0	0	0	1	0	0	0	0	0	0	19	2	0	0	0	0	2	0	0	0	0	0	24	0	0	0	0	0	0	0	0	0	0	0
Boating structure	M	BAT2B3	0	0	0	0	0	0	3	0	0	0	0	0	0	0	0	0	0	0	0	0	0	0	0	9	3	0	0	0	0	0	0	0	0	0	0	6	0	0	0	0	0	0	0	0	0	1	0
Boating structure	M	BAT3B1	0	0	0	0	0	0	2	0	0	0	0	0	0	0	0	0	0	1	0	0	0	0	0	6	3	0	0	0	0	1	0	0	0	0	0	0	0	0	0	0	0	0	0	0	0	0	0
Boating structure	M	BAT3B4	0	0	0	0	0	1	3	0	0	0	0	0	0	0	0	0	0	0	0	0	0	0	3	13	2	0	0	0	0	0	0	0	0	0	0	0	0	0	0	0	0	0	0	1	0	0	0
Boating structure	M	BAT4B3	0	0	0	0	0	2	0	0	0	0	0	0	0	0	0	0	0	0	1	1	0	0	1	23	1	1	0	0	0	0	0	0	0	0	0	3	0	0	0	0	0	0	0	0	0	0	0
Boating structure	M	BAT4B4	0	0	0	0	1	0	0	0	0	0	0	0	0	0	0	0	0	0	0	0	0	0	0	7	2	0	0	0	0	0	0	0	0	0	0	0	0	0	0	0	0	0	0	0	0	0	0
Boating structure	M	BAT5B1	0	0	0	0	0	0	1	0	0	0	0	0	0	0	0	0	0	0	0	0	0	0	0	9	2	1	0	0	0	0	0	0	0	0	0	2	0	0	0	0	0	0	0	0	0	0	0
Boating structure	M	BAT5B3	0	0	0	0	1	0	4	0	0	1	0	0	0	0	0	0	0	0	0	0	0	0	0	23	0	0	0	0	0	0	0	0	0	0	0	0	1	0	0	0	0	0	1	2	1	1	0
Boating structure	M	BAT6B1	0	0	0	0	2	0	0	0	3	0	4	1	0	0	1	0	0	0	0	0	0	0	0	44	3	0	0	0	0	0	0	0	0	0	0	4	0	0	0	3	0	0	0	0	1	1	1
Boating structure	M	BAT6B4	0	0	0	0	0	0	0	0	0	0	0	0	0	0	0	0	0	0	0	0	0	0	0	0	0	0	0	0	0	0	0	0	0	0	0	0	0	0	0	0	0	0	0	0	0	0	0
Boating structure	J	BAT23B1	0	0	0	0	0	0	0	0	0	0	0	0	0	0	0	0	0	0	0	0	0	0	0	2	1	0	0	0	0	0	0	0	0	0	0	0	0	0	0	0	0	0	0	0	0	0	0
Boating structure	J	BAT23B3	0	1	0	0	0	0	0	0	1	0	0	0	0	0	0	0	1	0	0	0	0	0	0	0	0	0	0	0	0	0	0	0	0	0	0	0	0	0	0	1	0	0	0	0	0	0	0
Boating structure	J	BAT24B1	0	0	2	0	1	0	0	1	3	0	0	0	0	0	0	0	18	0	1	3	0	0	0	3	1	0	0	0	0	0	0	0	0	0	0	0	0	0	0	0	0	0	0	0	0	0	0
Boating structure	J	BAT24B4	0	0	0	0	0	0	0	0	2	0	0	0	1	0	0	0	2	0	1	0	0	0	0	0	0	0	0	0	0	0	0	0	0	0	0	0	0	0	0	0	0	0	0	0	0	0	0
Boating structure	B2	BAT25B2	0	0	0	0	0	0	0	0	0	0	0	0	0	0	0	0	0	0	0	2	0	0	0	0	0	0	0	0	0	0	0	0	0	0	0	0	0	0	0	0	0	0	0	1	0	0	0
Boating structure	B2	BAT25B3	0	0	0	0	0	0	0	0	0	0	0	0	0	0	0	0	0	0	0	0	0	0	0	0	0	0	0	0	0	0	0	0	0	0	0	0	0	0	0	0	0	0	0	0	0	0	0
Boating structure	B2	BAT26B1	0	0	0	0	1	0	0	0	0	0	0	0	0	0	0	0	3	0	0	1	0	0	0	0	2	0	0	0	0	0	0	0	0	0	0	0	0	0	0	0	0	0	0	3	0	0	0
Boating structure	B2	BAT26B2	0	0	0	0	1	0	0	0	4	0	0	0	0	0	0	0	2	0	0	4	0	1	0	1	0	0	0	0	0	0	0	0	0	0	1	0	1	0	0	0	0	0	0	0	0	0	0
Reference	R1	BAT27B3	0	0	0	0	4	0	0	0	0	0	0	0	0	0	0	0	4	0	0	0	0	2	0	0	2	0	0	0	1	0	0	0	0	1	0	0	0	0	0	1	0	0	0	0	0	0	0
Reference	R1	BAT27B4	0	0	0	0	0	0	0	0	0	0	0	0	0	0	0	0	0	0	0	0	1	0	0	0	0	0	1	0	0	0	0	0	0	0	0	0	0	0	0	0	0	0	0	0	0	0	0
Reference	R2	BAT28B1	0	0	0	0	0	0	0	0	0	0	0	0	0	0	0	1	1	0	0	0	0	0	0	0	0	0	0	0	0	0	0	0	0	1	0	0	0	0	0	0	0	0	0	0	0	0	0
Reference	R2	BAT28B3	0	0	0	0	0	0	0	0	0	0	0	0	0	0	0	0	0	0	0	0	0	0	0	0	0	0	0	0	0	0	0	0	0	0	0	0	0	0	0	0	0	0	0	0	0	0	0
Reference	R3	BAT29B3	0	0	0	0	0	0	0	0	0	0	0	0	0	0	0	0	1	0	0	0	0	1	0	0	0	0	0	0	0	0	0	0	0	0	0	0	0	1	0	0	0	0	0	0	0	0	0
Reference	R3	BAT29B4	0	0	0	0	2	0	0	0	0	0	0	0	0	0	0	0	1	0	0	0	0	0	0	0	0	0	0	0	0	0	0	0	0	0	0	0	0	0	0	0	0	0	0	0	0	0	0
Reference	R4	BAT30B2	0	0	0	0	0	0	0	0	0	0	0	0	0	0	0	0	3	0	0	0	0	1	0	1	0	0	0	0	0	0	0	0	0	0	0	0	0	0	0	0	0	0	0	0	0	0	0
Reference	R4	BAT30B3	0	0	0	0	0	0	0	0	0	0	0	0	0	0	0	0	0	0	0	0	0	0	0	0	0	0	0	0	0	0	0	0	0	0	0	0	0	0	0	0	0	0	0	0	0	0	0
Reference	R5	BAT31B1	0	0	0	0	2	0	0	0	0	0	0	0	0	0	0	0	0	0	0	0	0	0	0	0	0	0	0	0	0	0	0	0	0	0	0	0	0	0	0	0	0	0	0	0	0	0	0
Reference	R5	BAT31B3	0	1	0	0	0	0	0	0	0	0	0	0	0	0	0	0	2	0	0	0	0	0	0	0	0	0	0	0	0	0	0	0	0	0	0	0	0	1	0	0	0	0	0	0	0	0	0
Reference	R6	BAT32B1	0	0	0	0	0	0	0	0	0	0	0	0	0	0	0	0	0	0	0	0	0	0	0	0	0	0	0	0	0	0	0	0	0	0	0	0	0	0	0	0	0	0	0	0	0	0	0
Reference	R6	BAT32B4	0	0	0	0	0	0	0	0	0	0	0	0	0	0	0	0	0	0	0	0	0	0	0	0	0	0	0	0	0	0	0	0	0	0	0	0	0	1	0	0	0	0	0	0	0	0	0
Reference	R7	BAT12B3	0	0	0	0	0	0	0	0	0	0	0	0	0	0	0	0	0	1	0	15	0	0	0	0	3	0	0	0	0	0	0	0	0	0	0	0	0	0	0	0	0	0	0	0	0	0	0
Reference	R7	BAT12B4	0	0	0	0	0	0	0	0	0	0	0	0	0	0	0	0	0	0	0	5	0	0	0	2	0	0	1	0	0	0	0	0	0	0	0	0	0	0	0	0	0	0	0	0	0	0	0
Reference	R8	BAT7B2	0	0	0	0	0	0	0	0	0	0	0	0	0	0	0	0	0	0	0	0	0	0	0	0	0	0	0	0	0	0	0	0	0	0	0	0	0	0	0	0	0	0	0	0	0	0	0
Reference	R8	BAT7B3	0	0	0	0	0	0	0	0	0	0	0	0	0	0	0	0	0	0	0	0	0	0	0	0	0	0	0	0	0	0	0	0	0	0	0	0	2	0	0	0	0	0	0	0	0	0	0
Reference	R8	BAT13B1	0	1	0	0	0	0	0	0	0	0	0	0	0	0	0	0	0	0	0	3	0	0	0	0	0	0	0	0	0	0	1	0	0	0	0	0	0	0	0	0	0	0	0	0	0	0	0
Reference	R8	BAT13B3	0	0	0	0	0	0	3	0	0	0	0	0	0	0	0	0	0	0	0	0	0	0	0	0	0	0	0	0	0	0	0	0	0	0	0	0	0	0	0	0	0	0	0	0	0	0	0
Reference	R9	BAT18B1	0	0	0	0	0	0	0	0	0	0	0	0	0	0	0	0	0	0	0	1	0	0	0	0	0	0	0	0	0	0	0	0	0	0	0	0	0	0	0	0	0	0	0	0	0	0	0
Reference	R9	BAT18B2	0	0	0	0	0	0	0	0	0	0	0	0	0	0	0	0	0	0	0	4	0	0	0	0	0	0	0	0	0	0	0	0	0	0	0	0	0	0	0	0	0	0	0	0	0	0	0
		Taxa	Polychaete	Amphipod	Cnidarian	Polychaete	Bivalve	Polychaete	Polychaete	Polychaete	Polychaete	Polychaete	Polychaete	Polychaete	Polychaete	Polychaete	Polychaete	Polychaete	Copepod	Polychaete	Polychaete	Gastropod	Polychaete	Polychaete	Polychaete	Nematode	Nemertean	Polychaete	Polychaete	Polychaete	Polychaete	Polychaete	Polychaete	Polychaete	Polychaete	Polychaete	Polychaete	Polychaete	Polychaete	Polychaete	Polychaete	Polychaete	Polychaete	Polychaete	Polychaete	Polychaete	Polychaete	Polychaete	Polychaete
[truncated: 6 more columns]
